# Supplementary material for: Review on the molecular study of the Diplozoidae: analyses of currently available genetic data, what it tells us, and where to go from here
Source: Parasit Vectors. 2020 Oct 30;13:539. doi: 10.1186/s13071-020-04417-3 (PMC7602351; doi:10.1186/s13071-020-04417-3)
Supplement: Supplementary file 2 — Additional file 2: Table S2. Sequence divergence (average uncorrected p-distance in %) for diplozoid taxa based on ITS2 rDNA. Table S3. Proposed genus designation based on p-distance and phylogenetic results. [file 13071_2020_4417_MOESM2_ESM.xlsx]

## Sheet: Additional file 2;  Table S2
Additional file 2: Table S2. Sequence divergence (average uncorrected p-distance in %) for diplozoid taxa based on ITS2 rDNA*.
Accession number	Species		1	2	3	4	5	6	7	8	9	10	11	12	13	14	15	16	17	18	19	20	21	22	23	24	25	26	27	28	29	30	31	32	33	34	35	36	37	38	39	40	41	42	43	44	45	46	47
DQ098893	Inustiatus inustiatus	1	-
DQ098894	Inustiatus aristichthysi	2	0.42	-
DQ098897	Eudiplozoon kamegaii	3	22.63	22.49	-
AJ300710	Eudiplozoon kamegaii	4	22.8	22.65	0	-
AF369758	Eudiplozoon kamegaii	5	23.32	23.17	0	0	-
LC517164	Eudiplozoon kamegaii	6	26.75	26.57	0	0	0	-
LC517163	Eudiplozoon kamegaii	7	26.75	26.57	0	0	0	0	-
LC517165	Eudiplozoon kamegaii	8	26.75	26.57	0	0	0	0	0	-
LC517166	Eudiplozoon kamegaii	9	26.75	26.57	0	0	0	0	0	0	-
LC517167	Eudiplozoon kamegaii	10	26.75	26.57	0	0	0	0	0	0	0	-
LC517168	Eudiplozoon kamegaii	11	26.75	26.57	0	0	0	0	0	0	0	0	-
LC517171	Eudiplozoon kamegaii	12	26.75	26.57	0	0	0	0	0	0	0	0	0	-
LC517170	Eudiplozoon kamegaii	13	26.75	26.57	0	0	0	0	0	0	0	0	0	0	-
DQ098895	Eudiplozoon kamegaii	14	22.78	22.63	0.13	0.14	0.14	0.16	0.16	0.16	0.16	0.16	0.16	0.16	0.16	-
DQ098896	Eudiplozoon kamegaii	15	22.78	22.63	0.13	0.14	0.14	0.16	0.16	0.16	0.16	0.16	0.16	0.16	0.16	0	-
KP340975	Eudiplozoon kamegaii	16	22.93	22.78	0.27	0.27	0.28	0.32	0.32	0.32	0.32	0.32	0.32	0.32	0.32	0.13	0.13	-
LC517162	Eudiplozoon kamegaii	17	26.93	26.75	0.48	0.48	0.48	0.48	0.48	0.48	0.48	0.48	0.48	0.48	0.48	0.64	0.64	0.8	-
LC517169	Eudiplozoon kamegaii	18	27.11	26.93	0.48	0.48	0.48	0.48	0.48	0.48	0.48	0.48	0.48	0.48	0.48	0.64	0.64	0.8	0.32	-
LC517172	Eudiplozoon kamegaii	19	26.93	26.75	0.64	0.64	0.64	0.64	0.64	0.64	0.64	0.64	0.64	0.64	0.64	0.8	0.8	0.96	0.16	0.16	-
LC496184	Eudiplozoon nipponicum	20	26.21	26.03	3.09	3.09	3.1	3.09	3.09	3.09	3.09	3.09	3.09	3.09	3.09	3.26	3.26	3.42	3.58	3.26	3.42	-
LC496174	Eudiplozoon nipponicum	21	26.34	26.16	3.25	3.25	3.26	3.25	3.25	3.25	3.25	3.25	3.25	3.25	3.25	3.41	3.41	3.58	3.74	3.41	3.58	0	-
LC496175	Eudiplozoon nipponicum	22	26.34	26.16	3.25	3.25	3.26	3.25	3.25	3.25	3.25	3.25	3.25	3.25	3.25	3.41	3.41	3.58	3.74	3.41	3.58	0	0	-
LC496177	Eudiplozoon nipponicum	23	26.34	26.16	3.25	3.25	3.26	3.25	3.25	3.25	3.25	3.25	3.25	3.25	3.25	3.41	3.41	3.58	3.74	3.41	3.58	0	0	0	-
LC496178	Eudiplozoon nipponicum	24	26.34	26.16	3.25	3.25	3.26	3.25	3.25	3.25	3.25	3.25	3.25	3.25	3.25	3.41	3.41	3.58	3.74	3.41	3.58	0	0	0	0	-
LC496179	Eudiplozoon nipponicum	25	26.34	26.16	3.25	3.25	3.26	3.25	3.25	3.25	3.25	3.25	3.25	3.25	3.25	3.41	3.41	3.58	3.74	3.41	3.58	0	0	0	0	0	-
LC496182	Eudiplozoon nipponicum	26	26.34	26.16	3.25	3.25	3.26	3.25	3.25	3.25	3.25	3.25	3.25	3.25	3.25	3.41	3.41	3.58	3.74	3.41	3.58	0	0	0	0	0	0	-
LC496185	Eudiplozoon nipponicum	27	26.34	26.16	3.25	3.25	3.26	3.25	3.25	3.25	3.25	3.25	3.25	3.25	3.25	3.41	3.41	3.58	3.74	3.41	3.58	0	0	0	0	0	0	0	-
LC496186	Eudiplozoon nipponicum	28	26.34	26.16	3.25	3.25	3.26	3.25	3.25	3.25	3.25	3.25	3.25	3.25	3.25	3.41	3.41	3.58	3.74	3.41	3.58	0	0	0	0	0	0	0	0	-
LC496187	Eudiplozoon nipponicum	29	26.34	26.16	3.25	3.25	3.26	3.25	3.25	3.25	3.25	3.25	3.25	3.25	3.25	3.41	3.41	3.58	3.74	3.41	3.58	0	0	0	0	0	0	0	0	0	-
LC496188	Eudiplozoon nipponicum	30	26.34	26.16	3.25	3.25	3.26	3.25	3.25	3.25	3.25	3.25	3.25	3.25	3.25	3.41	3.41	3.58	3.74	3.41	3.58	0	0	0	0	0	0	0	0	0	0	-
LC496189	Eudiplozoon nipponicum	31	26.34	26.16	3.25	3.25	3.26	3.25	3.25	3.25	3.25	3.25	3.25	3.25	3.25	3.41	3.41	3.58	3.74	3.41	3.58	0	0	0	0	0	0	0	0	0	0	0	-
LC496181	Eudiplozoon nipponicum	32	26.39	26.21	3.26	3.26	3.26	3.26	3.26	3.26	3.26	3.26	3.26	3.26	3.26	3.42	3.42	3.58	3.75	3.42	3.58	0	0	0	0	0	0	0	0	0	0	0	0	-
LC496180	Eudiplozoon nipponicum	33	26.52	26.34	3.41	3.41	3.42	3.41	3.41	3.41	3.41	3.41	3.41	3.41	3.41	3.58	3.58	3.74	3.9	3.58	3.74	0.16	0.16	0.16	0.16	0.16	0.16	0.16	0.16	0.16	0.16	0.16	0.16	0.16	-
LC496176	Eudiplozoon nipponicum	34	26.52	26.34	3.41	3.41	3.42	3.41	3.41	3.41	3.41	3.41	3.41	3.41	3.41	3.58	3.58	3.74	3.9	3.58	3.74	0.16	0.16	0.16	0.16	0.16	0.16	0.16	0.16	0.16	0.16	0.16	0.16	0.16	0.32	-
LC496183	Eudiplozoon nipponicum	35	26.52	26.34	3.41	3.41	3.42	3.41	3.41	3.41	3.41	3.41	3.41	3.41	3.41	3.58	3.58	3.74	3.9	3.58	3.74	0.16	0.16	0.16	0.16	0.16	0.16	0.16	0.16	0.16	0.16	0.16	0.16	0.16	0.32	0	-
LC496190	Eudiplozoon nipponicum	36	26.52	26.34	3.41	3.41	3.42	3.41	3.41	3.41	3.41	3.41	3.41	3.41	3.41	3.58	3.58	3.74	3.9	3.58	3.74	0.16	0.16	0.16	0.16	0.16	0.16	0.16	0.16	0.16	0.16	0.16	0.16	0.16	0.32	0	0	-
DQ098898	Sindiplozoon ctenopharyngodoni	37	25.57	25.57	20.52	20.52	20.95	23.82	23.82	23.82	23.82	23.82	23.82	23.82	23.82	20.65	20.65	20.79	24.31	24.31	24.47	24.3	24.26	24.26	24.26	24.26	24.26	24.26	24.26	24.26	24.26	24.26	24.26	24.3	24.43	24.39	24.39	24.26	-
KP326299	Diplozoon paradoxum	38	25.39	25.25	19.27	19.26	19.67	22.29	22.29	22.29	22.29	22.29	22.29	22.29	22.29	19.4	19.4	19.54	22.78	22.46	22.62	22.84	22.96	22.96	22.96	22.96	22.96	22.96	22.96	22.96	22.96	22.96	22.96	23	23.13	22.93	22.93	22.8	15.47	-
AJ563372	Diplozoon paradoxum	39	25.87	25.73	19.61	19.61	19.72	22.4	22.4	22.4	22.4	22.4	22.4	22.4	22.4	19.75	19.75	19.89	22.89	22.56	22.73	22.79	22.91	22.91	22.91	22.91	22.91	22.91	22.91	22.91	22.91	22.91	22.91	22.95	23.08	22.88	22.88	22.75	15.84	0	-
AF369759	Diplozoon paradoxum	40	25.95	25.81	19.61	19.61	19.64	22.24	22.24	22.24	22.24	22.24	22.24	22.24	22.24	19.75	19.75	19.89	22.73	22.4	22.56	22.79	22.91	22.91	22.91	22.91	22.91	22.91	22.91	22.91	22.91	22.91	22.91	22.95	23.08	22.88	22.88	22.75	15.81	0	0	-
AF973618	Diplozoon guptai	41	32.05	31.88	26.67	26.67	26.71	27.38	27.38	27.38	27.38	27.38	27.38	27.38	27.38	26.82	26.82	26.97	27.87	27.54	27.7	27.48	27.6	27.6	27.6	27.6	27.6	27.6	27.6	27.6	27.6	27.6	27.6	27.6	27.6	27.56	27.56	27.44	22.83	15.31	15.23	15.42	-
AF369761	Paradiplozoon bliccae	42	25.71	25.71	18.76	18.76	18.79	21.34	21.34	21.34	21.34	21.34	21.34	21.34	21.34	18.9	18.9	19.04	21.82	21.5	21.66	21.38	21.51	21.51	21.51	21.51	21.51	21.51	21.51	21.51	21.51	21.51	21.51	21.55	21.67	21.8	21.8	21.67	16.78	4.34	4.35	4.35	15.53	-
AJ300712	Paradiplozoon bliccae	43	26.33	26.33	19.19	19.19	19.22	21.27	21.27	21.27	21.27	21.27	21.27	21.27	21.27	19.34	19.34	19.48	21.75	21.43	21.59	21.31	21.44	21.44	21.44	21.44	21.44	21.44	21.44	21.44	21.44	21.44	21.44	21.48	21.6	21.73	21.73	21.6	17.29	4.44	4.45	4.45	15.76	0	-
LT560257	Paradiplozoon bliccae	44	28.06	28.06	19.72	19.72	19.75	20.78	20.78	20.78	20.78	20.78	20.78	20.78	20.78	19.88	19.88	20.03	21.27	20.94	21.1	20.82	20.95	20.95	20.95	20.95	20.95	20.95	20.95	20.95	20.95	20.95	20.95	20.98	21.11	21.11	21.11	21.11	17.86	4.58	4.6	4.6	15.71	0.44	0.44	-
AJ300713	Paradiplozoon sapae	45	25.04	25.04	18.9	18.76	19.15	21.77	21.77	21.77	21.77	21.77	21.77	21.77	21.77	19.04	19.04	19.18	22.26	21.93	22.09	22.15	22.28	22.28	22.28	22.28	22.28	22.28	22.28	22.28	22.28	22.28	22.28	22.31	22.28	22.24	22.24	22.11	15.44	4.79	4.77	4.81	15.71	3.33	3.55	3.64	-
AJ563371	Paradiplozoon nagibinae	46	26.04	26.04	18.88	18.88	18.93	21.44	21.44	21.44	21.44	21.44	21.44	21.44	21.44	19.02	19.02	19.16	21.93	21.6	21.77	21.98	22.11	22.11	22.11	22.11	22.11	22.11	22.11	22.11	22.11	22.11	22.11	22.15	22.11	22.08	22.08	21.95	16.3	4.89	4.81	4.81	15.76	3.19	3.26	3.33	1.9	-
AF369760	Paradiplozoon homoion	47	25.85	25.7	19.69	19.69	19.72	22.33	22.33	22.33	22.33	22.33	22.33	22.33	22.33	19.83	19.83	19.97	22.82	22.49	22.65	22.55	22.68	22.68	22.68	22.68	22.68	22.68	22.68	22.68	22.68	22.68	22.68	22.71	22.68	22.64	22.64	22.51	15.92	6.48	6.36	6.5	8.76	6.69	6.98	7.3	6.98	6.98	-
AJ300715	Paradiplozoon homoion	48	25.21	25.07	19.27	19.26	19.67	22.33	22.33	22.33	22.33	22.33	22.33	22.33	22.33	19.4	19.4	19.54	22.82	22.49	22.65	22.55	22.68	22.68	22.68	22.68	22.68	22.68	22.68	22.68	22.68	22.68	22.68	22.71	22.68	22.64	22.64	22.51	15.48	6.3	6.32	6.5	8.73	6.69	6.98	7.3	6.91	7.06	0
KP340972	Paradiplozoon homoion	49	25.21	25.07	19.27	19.26	19.67	22.33	22.33	22.33	22.33	22.33	22.33	22.33	22.33	19.4	19.4	19.54	22.82	22.49	22.65	22.55	22.68	22.68	22.68	22.68	22.68	22.68	22.68	22.68	22.68	22.68	22.68	22.71	22.68	22.64	22.64	22.51	15.48	6.3	6.32	6.5	8.73	6.69	6.98	7.3	6.91	7.06	0
MT02813	Paradiplozoon homoion	50	25.21	25.07	19.27	19.26	19.67	22.33	22.33	22.33	22.33	22.33	22.33	22.33	22.33	19.4	19.4	19.54	22.82	22.49	22.65	22.55	22.68	22.68	22.68	22.68	22.68	22.68	22.68	22.68	22.68	22.68	22.68	22.71	22.68	22.64	22.64	22.51	15.48	6.3	6.32	6.5	8.73	6.69	6.98	7.3	6.91	7.06	0
KP340973	Paradiplozoon gracile	51	25.21	25.07	19.27	19.26	19.67	22.33	22.33	22.33	22.33	22.33	22.33	22.33	22.33	19.4	19.4	19.54	22.82	22.49	22.65	22.55	22.68	22.68	22.68	22.68	22.68	22.68	22.68	22.68	22.68	22.68	22.68	22.71	22.68	22.64	22.64	22.51	15.48	6.3	6.32	6.5	8.73	6.69	6.98	7.3	6.91	7.06	0
KP340974	Paradiplozoon skrjabini	52	25.36	25.21	19.4	19.4	19.8	22.49	22.49	22.49	22.49	22.49	22.49	22.49	22.49	19.54	19.54	19.67	22.98	22.65	22.82	22.71	22.84	22.84	22.84	22.84	22.84	22.84	22.84	22.84	22.84	22.84	22.84	22.88	22.84	22.8	22.8	22.68	15.61	6.43	6.45	6.63	9.02	6.83	7.12	7.45	7.05	7.19	0.27
LC050521	Paradiplozoon skrjabini	53	26.9	26.74	20.58	20.58	20.61	22.09	22.09	22.09	22.09	22.09	22.09	22.09	22.09	20.73	20.73	20.88	22.42	22.09	22.26	22.31	22.44	22.44	22.44	22.44	22.44	22.44	22.44	22.44	22.44	22.44	22.44	22.48	22.44	22.41	22.41	22.28	16.89	6.46	6.33	6.48	9.59	6.37	6.5	6.53	6.86	6.86	1.17
LC050522	Paradiplozoon skrjabini	54	26.9	26.74	20.58	20.58	20.61	22.09	22.09	22.09	22.09	22.09	22.09	22.09	22.09	20.73	20.73	20.88	22.42	22.09	22.26	22.31	22.44	22.44	22.44	22.44	22.44	22.44	22.44	22.44	22.44	22.44	22.44	22.48	22.44	22.41	22.41	22.28	16.89	6.46	6.33	6.48	9.59	6.37	6.5	6.53	6.86	6.86	1.17
LC050523	Paradiplozoon skrjabini	55	26.9	26.74	20.58	20.58	20.61	22.09	22.09	22.09	22.09	22.09	22.09	22.09	22.09	20.73	20.73	20.88	22.42	22.09	22.26	22.31	22.44	22.44	22.44	22.44	22.44	22.44	22.44	22.44	22.44	22.44	22.44	22.48	22.44	22.41	22.41	22.28	16.89	6.46	6.33	6.48	9.59	6.37	6.5	6.53	6.86	6.86	1.17
LC050524	Paradiplozoon skrjabini	56	26.9	26.74	20.58	20.58	20.61	22.09	22.09	22.09	22.09	22.09	22.09	22.09	22.09	20.73	20.73	20.88	22.42	22.09	22.26	22.31	22.44	22.44	22.44	22.44	22.44	22.44	22.44	22.44	22.44	22.44	22.44	22.48	22.44	22.41	22.41	22.28	16.89	6.46	6.33	6.48	9.59	6.37	6.5	6.53	6.86	6.86	1.17
LC050525	Paradiplozoon skrjabini	57	26.9	26.74	20.58	20.58	20.61	22.09	22.09	22.09	22.09	22.09	22.09	22.09	22.09	20.73	20.73	20.88	22.42	22.09	22.26	22.31	22.44	22.44	22.44	22.44	22.44	22.44	22.44	22.44	22.44	22.44	22.44	22.48	22.44	22.41	22.41	22.28	16.89	6.46	6.33	6.48	9.59	6.37	6.5	6.53	6.86	6.86	1.17
LC050526	Paradiplozoon skrjabini	58	26.86	26.7	20.55	20.55	20.58	22.06	22.06	22.06	22.06	22.06	22.06	22.06	22.06	20.7	20.7	20.85	22.39	22.06	22.22	22.28	22.41	22.41	22.41	22.41	22.41	22.41	22.41	22.41	22.41	22.41	22.41	22.44	22.41	22.37	22.37	22.24	16.86	6.45	6.32	6.47	9.58	6.36	6.49	6.53	6.85	6.85	1.17
LC050527	Paradiplozoon skrjabini	59	26.86	26.7	20.55	20.55	20.58	22.06	22.06	22.06	22.06	22.06	22.06	22.06	22.06	20.7	20.7	20.85	22.39	22.06	22.22	22.28	22.41	22.41	22.41	22.41	22.41	22.41	22.41	22.41	22.41	22.41	22.41	22.44	22.41	22.37	22.37	22.24	16.86	6.45	6.32	6.47	9.58	6.36	6.49	6.53	6.85	6.85	1.17
LC050528	Paradiplozoon skrjabini	60	27.02	26.86	20.7	20.7	20.73	22.22	22.22	22.22	22.22	22.22	22.22	22.22	22.22	20.85	20.85	21	22.55	22.22	22.39	22.44	22.57	22.57	22.57	22.57	22.57	22.57	22.57	22.57	22.57	22.57	22.57	22.61	22.57	22.53	22.53	22.41	16.86	6.3	6.18	6.32	9.42	6.21	6.34	6.37	6.7	6.7	1.02
LC050529	Paradiplozoon skrjabini	61	27.18	27.02	20.55	20.55	20.58	22.06	22.06	22.06	22.06	22.06	22.06	22.06	22.06	20.7	20.7	20.85	22.39	22.06	22.22	22.28	22.41	22.41	22.41	22.41	22.41	22.41	22.41	22.41	22.41	22.41	22.41	22.44	22.41	22.37	22.37	22.24	17.01	6.45	6.32	6.47	9.58	6.36	6.49	6.53	6.85	6.85	1.17
AJ300714	Paradiplozoon pavlovskii	62	25.76	25.62	19.59	19.51	19.92	22.8	22.8	22.8	22.8	22.8	22.8	22.8	22.8	19.73	19.73	19.86	22.96	22.96	23.13	23.52	23.65	23.65	23.65	23.65	23.65	23.65	23.65	23.65	23.65	23.65	23.65	23.68	23.65	23.61	23.61	23.48	17.07	7.69	7.71	7.9	16.69	7.29	7.59	7.96	6.83	7.07	7.73
AF973617	Paradiplozoon aegyptense	63	29.91	29.77	23.95	23.95	23.84	25.81	25.81	25.81	25.81	25.81	25.81	25.81	25.81	24.09	24.09	24.23	26.3	25.97	26.14	26.23	26.35	26.35	26.35	26.35	26.35	26.35	26.35	26.35	26.35	26.35	26.35	26.39	26.51	26.31	26.31	26.19	21.08	5.63	5.65	5.62	20.7	9.66	9.87	9.05	10.16	10.3	12.04
MF460994	Paradiplozoon kashmirense	64	31.64	31.64	23.98	23.98	24.01	25.24	25.24	25.24	25.24	25.24	25.24	25.24	25.24	23.98	23.98	24.12	25.73	25.41	25.57	25.16	25.29	25.29	25.29	25.29	25.29	25.29	25.29	25.29	25.29	25.29	25.29	25.33	25.45	25.57	25.57	25.45	22.88	11.66	11.69	11.69	20.89	7.14	7.15	7.41	10.49	10.2	13.86
AF973616	Paradiplozoon kashmirense	65	31.05	31.05	23.7	23.7	23.73	25.24	25.24	25.24	25.24	25.24	25.24	25.24	25.24	23.7	23.7	23.84	25.73	25.41	25.57	25.16	25.29	25.29	25.29	25.29	25.29	25.29	25.29	25.29	25.29	25.29	25.29	25.33	25.45	25.57	25.57	25.45	22.65	11.8	11.84	11.84	21.3	7.44	7.22	7.41	10.68	10.4	13.93
AJ300711	Paradiplozoon megan	66	27.05	26.77	19.54	19.54	19.94	22.82	22.82	22.82	22.82	22.82	22.82	22.82	22.82	19.67	19.67	19.81	23.3	22.98	23.14	23.69	23.82	23.82	23.82	23.82	23.82	23.82	23.82	23.82	23.82	23.82	23.82	23.86	23.98	23.62	23.62	23.65	17.25	11.05	11.19	11.26	20	11.4	11.79	12.28	10.65	11.28	11.47
HF566124	Paradiplozoon ichthyoxanthon	67	29.92	29.92	21.8	21.8	21.68	23.66	23.66	23.66	23.66	23.66	23.66	23.66	23.66	21.94	21.94	22.09	24.15	23.82	23.99	23.9	24.02	24.02	24.02	24.02	24.02	24.02	24.02	24.02	24.02	24.02	24.02	24.06	23.86	23.82	23.82	23.86	18.84	12.57	12.61	12.46	21.05	12.39	12.5	12.61	12.16	11.72	12.82
HG423142	Paradiplozoon vaalense	68	31.05	31.05	25.96	25.96	25.85	27.68	27.68	27.68	27.68	27.68	27.68	27.68	27.68	26.11	26.11	26.27	28.19	27.85	28.02	27.29	27.24	27.24	27.24	27.24	27.24	27.24	27.24	27.24	27.24	27.24	27.24	27.29	27.07	27.03	27.03	27.07	22.47	17.56	17.46	17.56	25.08	16.37	16.62	17.37	16.72	16.57	17.42
KY124645	Paradiplozoon hemiculteri	69	33.29	33	30.32	30.53	30.9	35.5	35.5	35.5	35.5	35.5	35.5	35.5	35.5	30.46	30.46	30.32	36	36	36.17	35.87	35.98	35.98	35.98	35.98	35.98	35.98	35.98	35.98	35.98	35.98	35.98	35.87	35.81	35.92	35.92	35.81	30.92	29.68	30.23	30.21	36.99	30.73	31.29	32.82	31.05	31.15	30.28
KY124647	Paradiplozoon hemiculteri	70	33.29	33	30.32	30.53	30.9	35.5	35.5	35.5	35.5	35.5	35.5	35.5	35.5	30.46	30.46	30.32	36	36	36.17	35.87	35.98	35.98	35.98	35.98	35.98	35.98	35.98	35.98	35.98	35.98	35.98	35.87	35.81	35.92	35.92	35.81	30.92	29.68	30.23	30.21	36.99	30.73	31.29	32.82	31.05	31.15	30.28
KY124646	Paradiplozoon hemiculteri	71	33.33	33.04	30.36	30.58	30.95	35.56	35.56	35.56	35.56	35.56	35.56	35.56	35.56	30.5	30.5	30.36	36.06	36.06	36.23	35.93	36.04	36.04	36.04	36.04	36.04	36.04	36.04	36.04	36.04	36.04	36.04	35.93	35.87	35.98	35.98	35.87	30.83	29.59	30.14	30.11	36.9	30.91	31.47	33.03	31.23	31.33	30.18
KY124651	Paradiplozoon hemiculteri	72	33.29	33	30.32	30.53	30.9	35.5	35.5	35.5	35.5	35.5	35.5	35.5	35.5	30.46	30.46	30.32	36	36	36.17	35.87	35.98	35.98	35.98	35.98	35.98	35.98	35.98	35.98	35.98	35.98	35.98	35.87	35.81	35.92	35.92	35.81	30.92	29.68	30.23	30.21	36.99	30.73	31.29	32.82	31.05	31.15	30.28
KY124654	Paradiplozoon hemiculteri	73	33.62	33.33	30.64	30.86	31.23	35.89	35.89	35.89	35.89	35.89	35.89	35.89	35.89	30.78	30.78	30.64	36.39	36.39	36.56	36.27	36.38	36.38	36.38	36.38	36.38	36.38	36.38	36.38	36.38	36.38	36.38	36.27	36.21	36.32	36.32	36.21	31.23	29.72	30.27	30.25	37.05	30.77	31.33	32.87	31.1	31.19	30.32
KY124648	Paradiplozoon hemiculteri	74	33.43	33.14	30.6	30.81	31.19	35.83	35.83	35.83	35.83	35.83	35.83	35.83	35.83	30.74	30.74	30.6	36.33	36.33	36.5	36.21	36.32	36.32	36.32	36.32	36.32	36.32	36.32	36.32	36.32	36.32	36.32	36.21	36.15	36.26	36.26	36.15	31.06	29.81	30.37	30.34	37.14	31.15	31.71	33.28	31.46	31.56	30.42
KY124649	Paradiplozoon hemiculteri	75	33.43	33.14	30.04	30.25	30.62	35.17	35.17	35.17	35.17	35.17	35.17	35.17	35.17	30.18	30.18	30.04	35.67	35.67	35.83	35.53	35.64	35.64	35.64	35.64	35.64	35.64	35.64	35.64	35.64	35.64	35.64	35.53	35.47	35.58	35.58	35.47	30.92	29.81	30.37	30.34	36.99	30.73	31.29	32.82	31.05	31.15	30.28
KY124653	Paradiplozoon hemiculteri	76	34.01	33.72	31.02	31.23	31.62	36.17	36.17	36.17	36.17	36.17	36.17	36.17	36.17	31.15	31.15	31.02	36.67	36.67	36.83	36.55	36.66	36.66	36.66	36.66	36.66	36.66	36.66	36.66	36.66	36.66	36.66	36.55	36.49	36.59	36.59	36.49	31.46	30.21	30.78	30.76	37.14	31.42	32	33.59	31.87	31.98	30.83
KY124652	Paradiplozoon hemiculteri	77	34.41	34.11	31.22	31.27	31.47	36.17	36.17	36.17	36.17	36.17	36.17	36.17	36.17	31.36	31.36	31.22	36.67	36.67	36.83	36.55	36.66	36.66	36.66	36.66	36.66	36.66	36.66	36.66	36.66	36.66	36.66	36.55	36.49	36.59	36.59	36.49	31.94	30.54	30.78	30.76	37.89	31.28	31.86	33.44	31.81	31.51	30.83
KY124650	Paradiplozoon hemiculteri	78	34.01	33.72	30.6	30.81	31.19	35.67	35.67	35.67	35.67	35.67	35.67	35.67	35.67	30.74	30.74	30.6	36.17	36.17	36.33	36.04	36.15	36.15	36.15	36.15	36.15	36.15	36.15	36.15	36.15	36.15	36.15	36.04	35.98	36.09	36.09	35.98	31.46	29.95	30.51	30.48	36.99	31.28	31.86	33.28	31.46	31.56	30.42
DQ098884	Paradiplozoon hemiculteri	79	33.72	33.43	30.32	30.53	30.9	35.5	35.5	35.5	35.5	35.5	35.5	35.5	35.5	30.46	30.46	30.32	36	35.83	36	35.7	35.81	35.81	35.81	35.81	35.81	35.81	35.81	35.81	35.81	35.81	35.81	35.7	35.64	35.75	35.75	35.64	30.92	30.21	30.78	30.76	36.84	31.28	31.86	33.44	31.19	31.15	30.42
DQ098887	Paradiplozoon hemiculteri	80	33.86	33.57	30.46	30.67	31.04	35.67	35.67	35.67	35.67	35.67	35.67	35.67	35.67	30.6	30.6	30.46	36.17	36	36.17	35.87	35.98	35.98	35.98	35.98	35.98	35.98	35.98	35.98	35.98	35.98	35.98	35.87	35.81	35.92	35.92	35.81	31.06	30.35	30.92	30.9	36.84	31.42	32	33.59	31.33	31.28	30.56
KY290757	Paradiplozoon hemiculteri	81	34.16	33.87	30.56	30.78	31.16	35.5	35.5	35.5	35.5	35.5	35.5	35.5	35.5	30.7	30.7	30.56	36	35.83	36	35.7	35.81	35.81	35.81	35.81	35.81	35.81	35.81	35.81	35.81	35.81	35.81	35.7	35.64	35.75	35.75	35.64	31.3	30.58	31.16	31.15	36.84	31.68	32.27	33.44	31.58	31.54	30.8
KY290759	Paradiplozoon hemiculteri	82	34.16	33.87	30.56	30.78	31.16	35.5	35.5	35.5	35.5	35.5	35.5	35.5	35.5	30.7	30.7	30.56	36	35.83	36	35.7	35.81	35.81	35.81	35.81	35.81	35.81	35.81	35.81	35.81	35.81	35.81	35.7	35.64	35.75	35.75	35.64	31.3	30.58	31.16	31.15	36.84	31.68	32.27	33.44	31.58	31.54	30.8
KY290760	Paradiplozoon hemiculteri	83	34.16	33.87	30.56	30.78	31.16	35.5	35.5	35.5	35.5	35.5	35.5	35.5	35.5	30.7	30.7	30.56	36	35.83	36	35.7	35.81	35.81	35.81	35.81	35.81	35.81	35.81	35.81	35.81	35.81	35.81	35.7	35.64	35.75	35.75	35.64	31.3	30.58	31.16	31.15	36.84	31.68	32.27	33.44	31.58	31.54	30.8
KY290761	Paradiplozoon hemiculteri	84	34.16	33.87	30.56	30.78	31.16	35.5	35.5	35.5	35.5	35.5	35.5	35.5	35.5	30.7	30.7	30.56	36	35.83	36	35.7	35.81	35.81	35.81	35.81	35.81	35.81	35.81	35.81	35.81	35.81	35.81	35.7	35.64	35.75	35.75	35.64	31.3	30.58	31.16	31.15	36.84	31.68	32.27	33.44	31.58	31.54	30.8
DQ098888	Paradiplozoon hemiculteri	85	33.86	33.57	30.6	30.81	31.19	35.67	35.67	35.67	35.67	35.67	35.67	35.67	35.67	30.74	30.74	30.6	36.17	36	36.17	35.87	35.98	35.98	35.98	35.98	35.98	35.98	35.98	35.98	35.98	35.98	35.98	35.87	35.81	35.92	35.92	35.81	31.19	30.48	31.05	31.03	37.14	31.56	32.14	33.59	31.46	31.42	30.69
KY290758	Paradiplozoon hemiculteri	86	34.16	33.87	30.56	30.78	31.16	35.5	35.5	35.5	35.5	35.5	35.5	35.5	35.5	30.7	30.7	30.56	36	35.83	36	35.7	35.81	35.81	35.81	35.81	35.81	35.81	35.81	35.81	35.81	35.81	35.81	35.7	35.64	35.75	35.75	35.64	31.3	30.58	31.16	31.15	36.84	31.68	32.27	33.44	31.58	31.54	30.8
DQ098892	Paradiplozoon hemiculteri	87	33.86	33.57	30.18	30.39	30.76	35.33	35.33	35.33	35.33	35.33	35.33	35.33	35.33	30.32	30.32	30.18	35.83	35.67	35.83	35.53	35.64	35.64	35.64	35.64	35.64	35.64	35.64	35.64	35.64	35.64	35.64	35.53	35.47	35.58	35.58	35.47	31.06	30.08	30.64	30.62	36.69	31.15	31.71	33.28	31.05	31.01	30.28
DQ098891	Paradiplozoon diplophyllorchidis	88	33.77	33.48	30.36	30.58	30.95	35.56	35.56	35.56	35.56	35.56	35.56	35.56	35.56	30.5	30.5	30.36	36.06	35.89	36.06	35.76	35.87	35.87	35.87	35.87	35.87	35.87	35.87	35.87	35.87	35.87	35.87	35.76	35.7	35.81	35.81	35.7	30.97	30.25	30.82	30.8	36.9	31.33	31.9	33.49	31.23	31.19	30.46
DQ098885	Paradiplozoon jiangxiensis	89	33.86	33.57	30.46	30.67	31.04	35.67	35.67	35.67	35.67	35.67	35.67	35.67	35.67	30.6	30.6	30.46	36.17	36	36.17	35.87	35.98	35.98	35.98	35.98	35.98	35.98	35.98	35.98	35.98	35.98	35.98	35.87	35.81	35.92	35.92	35.81	31.06	30.35	30.92	30.9	36.99	31.42	32	33.59	31.19	31.28	30.56
DQ098886	Paradiplozoon parabramisi	90	33.72	33.43	30.32	30.53	30.9	35.5	35.5	35.5	35.5	35.5	35.5	35.5	35.5	30.46	30.46	30.32	36	35.83	36	35.7	35.81	35.81	35.81	35.81	35.81	35.81	35.81	35.81	35.81	35.81	35.81	35.7	35.64	35.75	35.75	35.64	30.92	30.21	30.78	30.76	36.84	31.28	31.86	33.44	31.19	31.15	30.42
DQ098883	Paradiplozoon parabramisi	91	33.86	33.57	30.32	30.53	30.9	35.5	35.5	35.5	35.5	35.5	35.5	35.5	35.5	30.46	30.46	30.32	36	35.83	36	35.7	35.81	35.81	35.81	35.81	35.81	35.81	35.81	35.81	35.81	35.81	35.81	35.7	35.64	35.75	35.75	35.64	31.06	30.35	30.92	30.9	36.99	31.42	32	33.59	31.33	31.28	30.56
DQ098889	Paradiplozoon parabramisi	92	33.91	33.62	30.22	30.43	30.8	35.39	35.39	35.39	35.39	35.39	35.39	35.39	35.39	30.36	30.36	30.22	35.89	35.73	35.89	35.59	35.7	35.7	35.7	35.7	35.7	35.7	35.7	35.7	35.7	35.7	35.7	35.59	35.53	35.64	35.64	35.53	31.1	30.39	30.96	30.94	37.05	31.47	32.05	33.64	31.37	31.33	30.6
DQ098882	Paradiplozoon parapeleci	93	33.86	33.57	30.32	30.53	30.9	35.5	35.5	35.5	35.5	35.5	35.5	35.5	35.5	30.46	30.46	30.32	36	35.83	36	35.7	35.81	35.81	35.81	35.81	35.81	35.81	35.81	35.81	35.81	35.81	35.81	35.7	35.64	35.75	35.75	35.64	31.06	30.35	30.92	30.9	36.99	31.42	32	33.59	31.33	31.28	30.56
DQ098890	Paradiplozoon opsariichthydis	94	33.72	33.43	30.32	30.53	30.9	35.5	35.5	35.5	35.5	35.5	35.5	35.5	35.5	30.46	30.46	30.32	36	35.83	36	35.7	35.81	35.81	35.81	35.81	35.81	35.81	35.81	35.81	35.81	35.81	35.81	35.7	35.64	35.75	35.75	35.64	30.92	30.21	30.78	30.76	36.84	31.28	31.86	33.44	31.19	31.15	30.42
MH794184	Paradiplozoon opsariichthydis	95	35.56	35.25	31.85	31.85	31.74	35.5	35.5	35.5	35.5	35.5	35.5	35.5	35.5	31.99	31.99	31.85	36	35.83	36	35.7	35.81	35.81	35.81	35.81	35.81	35.81	35.81	35.81	35.81	35.81	35.81	35.7	35.64	35.75	35.75	35.64	32.43	31.67	31.71	31.62	37.6	32.18	32.17	33.44	32.6	32.16	31.27
MH794185	Paradiplozoon opsariichthydis	96	35.56	35.25	31.85	31.85	31.74	35.5	35.5	35.5	35.5	35.5	35.5	35.5	35.5	31.99	31.99	31.85	36	35.83	36	35.7	35.81	35.81	35.81	35.81	35.81	35.81	35.81	35.81	35.81	35.81	35.81	35.7	35.64	35.75	35.75	35.64	32.43	31.67	31.71	31.62	37.6	32.18	32.17	33.44	32.6	32.16	31.27
MH794187	Paradiplozoon opsariichthydis	97	35.56	35.25	31.85	31.85	31.74	35.5	35.5	35.5	35.5	35.5	35.5	35.5	35.5	31.99	31.99	31.85	36	35.83	36	35.7	35.81	35.81	35.81	35.81	35.81	35.81	35.81	35.81	35.81	35.81	35.81	35.7	35.64	35.75	35.75	35.64	32.43	31.67	31.71	31.62	37.6	32.18	32.17	33.44	32.6	32.16	31.27
MH794188	Paradiplozoon opsariichthydis	98	35.56	35.25	31.85	31.85	31.74	35.5	35.5	35.5	35.5	35.5	35.5	35.5	35.5	31.99	31.99	31.85	36	35.83	36	35.7	35.81	35.81	35.81	35.81	35.81	35.81	35.81	35.81	35.81	35.81	35.81	35.7	35.64	35.75	35.75	35.64	32.43	31.67	31.71	31.62	37.6	32.18	32.17	33.44	32.6	32.16	31.27
MH794186	Paradiplozoon opsariichthydis	99	36.7	36.38	32.82	32.82	32.72	35.5	35.5	35.5	35.5	35.5	35.5	35.5	35.5	32.98	32.98	32.82	36	35.83	36	35.7	35.81	35.81	35.81	35.81	35.81	35.81	35.81	35.81	35.81	35.81	35.81	35.7	35.64	35.75	35.75	35.64	33.38	32.55	32.65	32.55	37.6	33.14	33.13	33.54	33.58	33.13	32.2
MN688771	Paradiplozoon barbi	100	34.75	34.46	32.68	32.58	32.62	36.11	36.11	36.11	36.11	36.11	36.11	36.11	36.11	32.82	32.82	32.96	36.61	36.44	36.61	35.81	35.92	35.92	35.92	35.92	35.92	35.92	35.92	35.92	35.92	35.92	35.92	35.81	35.75	36.03	36.03	35.92	32.93	31.53	31.6	31.59	36.99	32.12	32.67	33.69	32.83	32.26	31.94
KT781100	Paradiplozoon yunnanensis	101	38.86	38.46	37.03	37.03	36.92	37.03	37.03	37.03	37.03	37.03	37.03	37.03	37.03	37.03	37.03	37.21	37.57	37.39	37.57	36.91	37.02	37.02	37.02	37.02	37.02	37.02	37.02	37.02	37.02	37.02	37.02	37.02	37.02	37.02	37.02	37.02	36.3	36.35	36.3	36.36	39.72	36.38	36.31	36.14	37.37	37.01	36.7
MF775370	Paradiplozoon yunnanensis	102	32.95	32.66	31.9	31.98	32.38	37.04	37.04	37.04	37.04	37.04	37.04	37.04	37.04	32.04	32.04	32.18	37.54	37.38	37.54	36.76	36.87	36.87	36.87	36.87	36.87	36.87	36.87	36.87	36.87	36.87	36.87	36.76	36.7	36.97	36.97	36.87	31.95	31.11	31.42	31.54	38.23	31.48	31.91	33.49	32.06	32.17	32.27
MT336740	Paradiplozoon yunnanensis	103	33.09	32.8	32.04	32.12	32.52	37.04	37.04	37.04	37.04	37.04	37.04	37.04	37.04	32.18	32.18	32.32	37.54	37.38	37.54	36.76	36.87	36.87	36.87	36.87	36.87	36.87	36.87	36.87	36.87	36.87	36.87	36.76	36.7	36.97	36.97	36.87	32.09	31.24	31.56	31.68	38.38	31.62	32.05	33.49	32.2	32.31	32.41
LT574865	Paradiplozoon krugerense	104	30.48	30.03	29.81	29.81	29.86	33.06	33.06	33.06	33.06	33.06	33.06	33.06	33.06	29.96	29.96	30.1	33.55	33.22	33.39	32.13	32.24	32.24	32.24	32.24	32.24	32.24	32.24	32.24	32.24	32.24	32.24	32.29	32.4	32.35	32.35	32.24	27.17	27	26.93	26.8	35.18	27.58	27.89	29.17	28.05	27.77	27.35
HE653910	Paradiplozoon bingolense	105	31.1	30.95	29.23	29.23	29.28	32.41	32.41	32.41	32.41	32.41	32.41	32.41	32.41	29.38	29.38	29.52	32.9	32.57	32.74	31.8	31.91	31.91	31.91	31.91	31.91	31.91	31.91	31.91	31.91	31.91	31.91	31.96	32.07	31.86	31.86	31.91	26.85	25.14	25.07	24.93	32.63	25.28	25.57	26.47	25.6	25.6	25.35
MN892631	Paradiplozoon sp.	106	31.09	30.66	27.69	27.88	28.47	32.08	32.08	32.08	32.08	32.08	32.08	32.08	32.08	27.83	27.83	27.97	32.57	32.25	32.41	31.47	31.58	31.58	31.58	31.58	31.58	31.58	31.58	31.58	31.58	31.58	31.58	31.63	31.74	31.53	31.53	31.58	26.29	25.07	25.41	25.58	32.99	25.48	26.06	27.22	25.64	25.89	25.85
MN892632	Paradiplozoon sp.	107	31.09	30.66	27.69	27.88	28.47	32.08	32.08	32.08	32.08	32.08	32.08	32.08	32.08	27.83	27.83	27.97	32.57	32.25	32.41	31.47	31.58	31.58	31.58	31.58	31.58	31.58	31.58	31.58	31.58	31.58	31.58	31.63	31.74	31.53	31.53	31.58	26.29	25.07	25.41	25.58	32.99	25.48	26.06	27.22	25.64	25.89	25.85
MN892633	Paradiplozoon sp.	108	31.09	30.66	27.69	27.88	28.47	32.08	32.08	32.08	32.08	32.08	32.08	32.08	32.08	27.83	27.83	27.97	32.57	32.25	32.41	31.47	31.58	31.58	31.58	31.58	31.58	31.58	31.58	31.58	31.58	31.58	31.58	31.63	31.74	31.53	31.53	31.58	26.29	25.07	25.41	25.58	32.99	25.48	26.06	27.22	25.64	25.89	25.85
MN892634	Paradiplozoon sp.	109	31.09	30.66	27.69	27.88	28.47	32.08	32.08	32.08	32.08	32.08	32.08	32.08	32.08	27.83	27.83	27.97	32.57	32.25	32.41	31.47	31.58	31.58	31.58	31.58	31.58	31.58	31.58	31.58	31.58	31.58	31.58	31.63	31.74	31.53	31.53	31.58	26.29	25.07	25.41	25.58	32.99	25.48	26.06	27.22	25.64	25.89	25.85
MN892635	Paradiplozoon sp.	110	31.09	30.66	27.69	27.88	28.47	32.08	32.08	32.08	32.08	32.08	32.08	32.08	32.08	27.83	27.83	27.97	32.57	32.25	32.41	31.47	31.58	31.58	31.58	31.58	31.58	31.58	31.58	31.58	31.58	31.58	31.58	31.63	31.74	31.53	31.53	31.58	26.29	25.07	25.41	25.58	32.99	25.48	26.06	27.22	25.64	25.89	25.85
MN892636	Paradiplozoon sp.	111	31.09	30.66	27.69	27.88	28.47	32.08	32.08	32.08	32.08	32.08	32.08	32.08	32.08	27.83	27.83	27.97	32.57	32.25	32.41	31.47	31.58	31.58	31.58	31.58	31.58	31.58	31.58	31.58	31.58	31.58	31.58	31.63	31.74	31.53	31.53	31.58	26.29	25.07	25.41	25.58	32.99	25.48	26.06	27.22	25.64	25.89	25.85
MN892638	Paradiplozoon sp.	112	31.09	30.66	27.69	27.88	28.47	32.08	32.08	32.08	32.08	32.08	32.08	32.08	32.08	27.83	27.83	27.97	32.57	32.25	32.41	31.47	31.58	31.58	31.58	31.58	31.58	31.58	31.58	31.58	31.58	31.58	31.58	31.63	31.74	31.53	31.53	31.58	26.29	25.07	25.41	25.58	32.99	25.48	26.06	27.22	25.64	25.89	25.85
MN892639	Paradiplozoon sp.	113	31.09	30.66	27.69	27.88	28.47	32.08	32.08	32.08	32.08	32.08	32.08	32.08	32.08	27.83	27.83	27.97	32.57	32.25	32.41	31.47	31.58	31.58	31.58	31.58	31.58	31.58	31.58	31.58	31.58	31.58	31.58	31.63	31.74	31.53	31.53	31.58	26.29	25.07	25.41	25.58	32.99	25.48	26.06	27.22	25.64	25.89	25.85
MN892630	Paradiplozoon sp.	114	31.09	30.66	27.69	27.88	28.47	32.08	32.08	32.08	32.08	32.08	32.08	32.08	32.08	27.83	27.83	27.97	32.57	32.25	32.41	31.47	31.58	31.58	31.58	31.58	31.58	31.58	31.58	31.58	31.58	31.58	31.58	31.63	31.74	31.53	31.53	31.58	26.29	25.07	25.41	25.58	32.99	25.48	26.06	27.22	25.64	25.89	25.85
MN892637	Paradiplozoon sp.	115	31.13	30.7	27.73	27.92	28.51	32.08	32.08	32.08	32.08	32.08	32.08	32.08	32.08	27.87	27.87	28.01	32.57	32.25	32.41	31.47	31.58	31.58	31.58	31.58	31.58	31.58	31.58	31.58	31.58	31.58	31.58	31.63	31.74	31.53	31.53	31.58	26.32	25.1	25.44	25.61	33.04	25.52	26.09	27.26	25.67	25.93	25.89
LT719088	Afrodiplozoon polycotyleus	116	32.83	32.83	30.39	30.39	30.44	31.67	31.67	31.67	31.67	31.67	31.67	31.67	31.67	30.55	30.55	30.71	32.17	31.84	32.01	30.7	30.82	30.82	30.82	30.82	30.82	30.82	30.82	30.82	30.82	30.82	30.82	30.87	30.99	31.1	31.1	30.99	29.29	26.78	26.75	26.6	32.38	26.84	26.76	26.8	27.67	27.82	26.6
*The number of base differences per site from between sequences are shown. The analysis involved 116 nucleotide sequences. All ambiguous positions were removed for each sequence pair. There were a total of 814 positions in the final dataset. Evolutionary analyses were conducted in MEGA7 [1].
1. Kumar S, Stecher G, Tamura K. MEGA7: Molecular Evolutionary Genetics Analysis Version 7.0 for Bigger Datasets. Mol Biol Evol. 2016;33:1870–4.
[truncated: 69 more columns]

## Sheet: Additional file 2; Table S3
Additional file 2: Table S3. Proposed genus designation based on p-distance and phylogenetic results.
Clade1 (Fig. 1)	Origional genus	Hypothetical genus number	Hypothetical genus name	Accession number	Species		1	2	3	4	5	6	7	8	9	10	11	12	13	14	15	16	17	18	19	20	21	22	23	24	25	26	27	28	29	30	31	32	33	34	35	36	37	38	39	40	41	42	43
Clade 1	Inustiatus	-	Inustiatus	DQ098893	Inustiatus inustiatus	1	-
Clade 1	Inustiatus	-	Inustiatus	DQ098894	Inustiatus aristichthysi	2	0.42	-
Clade 1	Eudiplozoon	-	Eudiplozoon	DQ098897	Eudiplozoon kamegaii	3	22.63	22.49	-
Clade 1	Eudiplozoon	-	Eudiplozoon	AJ300710	Eudiplozoon kamegaii	4	22.8	22.65	0	-
Clade 1	Eudiplozoon	-	Eudiplozoon	AF369758	Eudiplozoon kamegaii	5	23.32	23.17	0	0	-
Clade 1	Eudiplozoon	-	Eudiplozoon	LC517164	Eudiplozoon kamegaii	6	26.75	26.57	0	0	0	-
Clade 1	Eudiplozoon	-	Eudiplozoon	LC517163	Eudiplozoon kamegaii	7	26.75	26.57	0	0	0	0	-
Clade 1	Eudiplozoon	-	Eudiplozoon	LC517165	Eudiplozoon kamegaii	8	26.75	26.57	0	0	0	0	0	-
Clade 2	Eudiplozoon	-	Eudiplozoon	LC517166	Eudiplozoon kamegaii	9	26.75	26.57	0	0	0	0	0	0	-
Clade 3	Eudiplozoon	-	Eudiplozoon	LC517167	Eudiplozoon kamegaii	10	26.75	26.57	0	0	0	0	0	0	0	-
Clade 4	Eudiplozoon	-	Eudiplozoon	LC517168	Eudiplozoon kamegaii	11	26.75	26.57	0	0	0	0	0	0	0	0	-
Clade 5	Eudiplozoon	-	Eudiplozoon	LC517171	Eudiplozoon kamegaii	12	26.75	26.57	0	0	0	0	0	0	0	0	0	-
Clade 6	Eudiplozoon	-	Eudiplozoon	LC517170	Eudiplozoon kamegaii	13	26.75	26.57	0	0	0	0	0	0	0	0	0	0	-
Clade 7	Eudiplozoon	-	Eudiplozoon	DQ098895	Eudiplozoon kamegaii	14	22.78	22.63	0.13	0.14	0.14	0.16	0.16	0.16	0.16	0.16	0.16	0.16	0.16	-
Clade 8	Eudiplozoon	-	Eudiplozoon	DQ098896	Eudiplozoon kamegaii	15	22.78	22.63	0.13	0.14	0.14	0.16	0.16	0.16	0.16	0.16	0.16	0.16	0.16	0	-
Clade 9	Eudiplozoon	-	Eudiplozoon	KP340975	Eudiplozoon kamegaii	16	22.93	22.78	0.27	0.27	0.28	0.32	0.32	0.32	0.32	0.32	0.32	0.32	0.32	0.13	0.13	-
Clade 10	Eudiplozoon	-	Eudiplozoon	LC517162	Eudiplozoon kamegaii	17	26.93	26.75	0.48	0.48	0.48	0.48	0.48	0.48	0.48	0.48	0.48	0.48	0.48	0.64	0.64	0.8	-
Clade 11	Eudiplozoon	-	Eudiplozoon	LC517169	Eudiplozoon kamegaii	18	27.11	26.93	0.48	0.48	0.48	0.48	0.48	0.48	0.48	0.48	0.48	0.48	0.48	0.64	0.64	0.8	0.32	-
Clade 12	Eudiplozoon	-	Eudiplozoon	LC517172	Eudiplozoon kamegaii	19	26.93	26.75	0.64	0.64	0.64	0.64	0.64	0.64	0.64	0.64	0.64	0.64	0.64	0.8	0.8	0.96	0.16	0.16	-
Clade 13	Eudiplozoon	-	Eudiplozoon	LC496184	Eudiplozoon nipponicum	20	26.21	26.03	3.09	3.09	3.1	3.09	3.09	3.09	3.09	3.09	3.09	3.09	3.09	3.26	3.26	3.42	3.58	3.26	3.42	-
Clade 14	Eudiplozoon	-	Eudiplozoon	LC496174	Eudiplozoon nipponicum	21	26.34	26.16	3.25	3.25	3.26	3.25	3.25	3.25	3.25	3.25	3.25	3.25	3.25	3.41	3.41	3.58	3.74	3.41	3.58	0	-
Clade 15	Eudiplozoon	-	Eudiplozoon	LC496175	Eudiplozoon nipponicum	22	26.34	26.16	3.25	3.25	3.26	3.25	3.25	3.25	3.25	3.25	3.25	3.25	3.25	3.41	3.41	3.58	3.74	3.41	3.58	0	0	-
Clade 16	Eudiplozoon	-	Eudiplozoon	LC496177	Eudiplozoon nipponicum	23	26.34	26.16	3.25	3.25	3.26	3.25	3.25	3.25	3.25	3.25	3.25	3.25	3.25	3.41	3.41	3.58	3.74	3.41	3.58	0	0	0	-
Clade 17	Eudiplozoon	-	Eudiplozoon	LC496178	Eudiplozoon nipponicum	24	26.34	26.16	3.25	3.25	3.26	3.25	3.25	3.25	3.25	3.25	3.25	3.25	3.25	3.41	3.41	3.58	3.74	3.41	3.58	0	0	0	0	-
Clade 18	Eudiplozoon	-	Eudiplozoon	LC496179	Eudiplozoon nipponicum	25	26.34	26.16	3.25	3.25	3.26	3.25	3.25	3.25	3.25	3.25	3.25	3.25	3.25	3.41	3.41	3.58	3.74	3.41	3.58	0	0	0	0	0	-
Clade 19	Eudiplozoon	-	Eudiplozoon	LC496182	Eudiplozoon nipponicum	26	26.34	26.16	3.25	3.25	3.26	3.25	3.25	3.25	3.25	3.25	3.25	3.25	3.25	3.41	3.41	3.58	3.74	3.41	3.58	0	0	0	0	0	0	-
Clade 20	Eudiplozoon	-	Eudiplozoon	LC496185	Eudiplozoon nipponicum	27	26.34	26.16	3.25	3.25	3.26	3.25	3.25	3.25	3.25	3.25	3.25	3.25	3.25	3.41	3.41	3.58	3.74	3.41	3.58	0	0	0	0	0	0	0	-
Clade 21	Eudiplozoon	-	Eudiplozoon	LC496186	Eudiplozoon nipponicum	28	26.34	26.16	3.25	3.25	3.26	3.25	3.25	3.25	3.25	3.25	3.25	3.25	3.25	3.41	3.41	3.58	3.74	3.41	3.58	0	0	0	0	0	0	0	0	-
Clade 22	Eudiplozoon	-	Eudiplozoon	LC496187	Eudiplozoon nipponicum	29	26.34	26.16	3.25	3.25	3.26	3.25	3.25	3.25	3.25	3.25	3.25	3.25	3.25	3.41	3.41	3.58	3.74	3.41	3.58	0	0	0	0	0	0	0	0	0	-
Clade 23	Eudiplozoon	-	Eudiplozoon	LC496188	Eudiplozoon nipponicum	30	26.34	26.16	3.25	3.25	3.26	3.25	3.25	3.25	3.25	3.25	3.25	3.25	3.25	3.41	3.41	3.58	3.74	3.41	3.58	0	0	0	0	0	0	0	0	0	0	-
Clade 24	Eudiplozoon	-	Eudiplozoon	LC496189	Eudiplozoon nipponicum	31	26.34	26.16	3.25	3.25	3.26	3.25	3.25	3.25	3.25	3.25	3.25	3.25	3.25	3.41	3.41	3.58	3.74	3.41	3.58	0	0	0	0	0	0	0	0	0	0	0	-
Clade 25	Eudiplozoon	-	Eudiplozoon	LC496181	Eudiplozoon nipponicum	32	26.39	26.21	3.26	3.26	3.26	3.26	3.26	3.26	3.26	3.26	3.26	3.26	3.26	3.42	3.42	3.58	3.75	3.42	3.58	0	0	0	0	0	0	0	0	0	0	0	0	-
Clade 26	Eudiplozoon	-	Eudiplozoon	LC496180	Eudiplozoon nipponicum	33	26.52	26.34	3.41	3.41	3.42	3.41	3.41	3.41	3.41	3.41	3.41	3.41	3.41	3.58	3.58	3.74	3.9	3.58	3.74	0.16	0.16	0.16	0.16	0.16	0.16	0.16	0.16	0.16	0.16	0.16	0.16	0.16	-
Clade 27	Eudiplozoon	-	Eudiplozoon	LC496176	Eudiplozoon nipponicum	34	26.52	26.34	3.41	3.41	3.42	3.41	3.41	3.41	3.41	3.41	3.41	3.41	3.41	3.58	3.58	3.74	3.9	3.58	3.74	0.16	0.16	0.16	0.16	0.16	0.16	0.16	0.16	0.16	0.16	0.16	0.16	0.16	0.32	-
Clade 28	Eudiplozoon	-	Eudiplozoon	LC496183	Eudiplozoon nipponicum	35	26.52	26.34	3.41	3.41	3.42	3.41	3.41	3.41	3.41	3.41	3.41	3.41	3.41	3.58	3.58	3.74	3.9	3.58	3.74	0.16	0.16	0.16	0.16	0.16	0.16	0.16	0.16	0.16	0.16	0.16	0.16	0.16	0.32	0	-
Clade 29	Eudiplozoon	-	Eudiplozoon	LC496190	Eudiplozoon nipponicum	36	26.52	26.34	3.41	3.41	3.42	3.41	3.41	3.41	3.41	3.41	3.41	3.41	3.41	3.58	3.58	3.74	3.9	3.58	3.74	0.16	0.16	0.16	0.16	0.16	0.16	0.16	0.16	0.16	0.16	0.16	0.16	0.16	0.32	0	0	-
Clade 1	Sindiplozoon	-	Sindiplozoon	DQ098898	Sindiplozoon ctenopharyngodoni	37	25.57	25.57	20.52	20.52	20.95	23.82	23.82	23.82	23.82	23.82	23.82	23.82	23.82	20.65	20.65	20.79	24.31	24.31	24.47	24.3	24.26	24.26	24.26	24.26	24.26	24.26	24.26	24.26	24.26	24.26	24.26	24.3	24.43	24.39	24.39	24.26	-
Clade 1	Diplozoon	1	Diplozoon	KP326299	Diplozoon paradoxum	38	25.39	25.25	19.27	19.26	19.67	22.29	22.29	22.29	22.29	22.29	22.29	22.29	22.29	19.4	19.4	19.54	22.78	22.46	22.62	22.84	22.96	22.96	22.96	22.96	22.96	22.96	22.96	22.96	22.96	22.96	22.96	23	23.13	22.93	22.93	22.8	15.47	-
Clade 1	Diplozoon	1	Diplozoon	AJ563372	Diplozoon paradoxum	39	25.87	25.73	19.61	19.61	19.72	22.4	22.4	22.4	22.4	22.4	22.4	22.4	22.4	19.75	19.75	19.89	22.89	22.56	22.73	22.79	22.91	22.91	22.91	22.91	22.91	22.91	22.91	22.91	22.91	22.91	22.91	22.95	23.08	22.88	22.88	22.75	15.84	0	-
Clade 1	Diplozoon	1	Diplozoon	AF369759	Diplozoon paradoxum	40	25.95	25.81	19.61	19.61	19.64	22.24	22.24	22.24	22.24	22.24	22.24	22.24	22.24	19.75	19.75	19.89	22.73	22.4	22.56	22.79	22.91	22.91	22.91	22.91	22.91	22.91	22.91	22.91	22.91	22.91	22.91	22.95	23.08	22.88	22.88	22.75	15.81	0	0	-
Clade 1	Diplozoon	1	Diplozoon	AF973618	Diplozoon guptai	41	32.05	31.88	26.67	26.67	26.71	27.38	27.38	27.38	27.38	27.38	27.38	27.38	27.38	26.82	26.82	26.97	27.87	27.54	27.7	27.48	27.6	27.6	27.6	27.6	27.6	27.6	27.6	27.6	27.6	27.6	27.6	27.6	27.6	27.56	27.56	27.44	22.83	15.31	15.23	15.42	-
Clade 1	Paradiplozoon	1	Diplozoon	AF369761	Paradiplozoon bliccae	42	25.71	25.71	18.76	18.76	18.79	21.34	21.34	21.34	21.34	21.34	21.34	21.34	21.34	18.9	18.9	19.04	21.82	21.5	21.66	21.38	21.51	21.51	21.51	21.51	21.51	21.51	21.51	21.51	21.51	21.51	21.51	21.55	21.67	21.8	21.8	21.67	16.78	4.34	4.35	4.35	15.53	-
Clade 1	Paradiplozoon	1	Diplozoon	AJ300712	Paradiplozoon bliccae	43	26.33	26.33	19.19	19.19	19.22	21.27	21.27	21.27	21.27	21.27	21.27	21.27	21.27	19.34	19.34	19.48	21.75	21.43	21.59	21.31	21.44	21.44	21.44	21.44	21.44	21.44	21.44	21.44	21.44	21.44	21.44	21.48	21.6	21.73	21.73	21.6	17.29	4.44	4.45	4.45	15.76	0	-
Clade 1	Paradiplozoon	1	Diplozoon	LT560257	Paradiplozoon bliccae	44	28.06	28.06	19.72	19.72	19.75	20.78	20.78	20.78	20.78	20.78	20.78	20.78	20.78	19.88	19.88	20.03	21.27	20.94	21.1	20.82	20.95	20.95	20.95	20.95	20.95	20.95	20.95	20.95	20.95	20.95	20.95	20.98	21.11	21.11	21.11	21.11	17.86	4.58	4.6	4.6	15.71	0.44	0.44
Clade 1	Paradiplozoon	1	Diplozoon	AJ300713	Paradiplozoon sapae	45	25.04	25.04	18.9	18.76	19.15	21.77	21.77	21.77	21.77	21.77	21.77	21.77	21.77	19.04	19.04	19.18	22.26	21.93	22.09	22.15	22.28	22.28	22.28	22.28	22.28	22.28	22.28	22.28	22.28	22.28	22.28	22.31	22.28	22.24	22.24	22.11	15.44	4.79	4.77	4.81	15.71	3.33	3.55
Clade 1	Paradiplozoon	1	Diplozoon	AJ563371	Paradiplozoon nagibinae	46	26.04	26.04	18.88	18.88	18.93	21.44	21.44	21.44	21.44	21.44	21.44	21.44	21.44	19.02	19.02	19.16	21.93	21.6	21.77	21.98	22.11	22.11	22.11	22.11	22.11	22.11	22.11	22.11	22.11	22.11	22.11	22.15	22.11	22.08	22.08	21.95	16.3	4.89	4.81	4.81	15.76	3.19	3.26
Clade 1	Paradiplozoon	1	Diplozoon	AF369760	Paradiplozoon homoion	47	25.85	25.7	19.69	19.69	19.72	22.33	22.33	22.33	22.33	22.33	22.33	22.33	22.33	19.83	19.83	19.97	22.82	22.49	22.65	22.55	22.68	22.68	22.68	22.68	22.68	22.68	22.68	22.68	22.68	22.68	22.68	22.71	22.68	22.64	22.64	22.51	15.92	6.48	6.36	6.5	8.76	6.69	6.98
Clade 1	Paradiplozoon	1	Diplozoon	AJ300715	Paradiplozoon homoion	48	25.21	25.07	19.27	19.26	19.67	22.33	22.33	22.33	22.33	22.33	22.33	22.33	22.33	19.4	19.4	19.54	22.82	22.49	22.65	22.55	22.68	22.68	22.68	22.68	22.68	22.68	22.68	22.68	22.68	22.68	22.68	22.71	22.68	22.64	22.64	22.51	15.48	6.3	6.32	6.5	8.73	6.69	6.98
Clade 1	Paradiplozoon	1	Diplozoon	KP340972	Paradiplozoon homoion	49	25.21	25.07	19.27	19.26	19.67	22.33	22.33	22.33	22.33	22.33	22.33	22.33	22.33	19.4	19.4	19.54	22.82	22.49	22.65	22.55	22.68	22.68	22.68	22.68	22.68	22.68	22.68	22.68	22.68	22.68	22.68	22.71	22.68	22.64	22.64	22.51	15.48	6.3	6.32	6.5	8.73	6.69	6.98
Clade 1	Paradiplozoon	1	Diplozoon	MT02813	Paradiplozoon homoion	50	25.21	25.07	19.27	19.26	19.67	22.33	22.33	22.33	22.33	22.33	22.33	22.33	22.33	19.4	19.4	19.54	22.82	22.49	22.65	22.55	22.68	22.68	22.68	22.68	22.68	22.68	22.68	22.68	22.68	22.68	22.68	22.71	22.68	22.64	22.64	22.51	15.48	6.3	6.32	6.5	8.73	6.69	6.98
Clade 1	Paradiplozoon	1	Diplozoon	KP340973	Paradiplozoon gracile	51	25.21	25.07	19.27	19.26	19.67	22.33	22.33	22.33	22.33	22.33	22.33	22.33	22.33	19.4	19.4	19.54	22.82	22.49	22.65	22.55	22.68	22.68	22.68	22.68	22.68	22.68	22.68	22.68	22.68	22.68	22.68	22.71	22.68	22.64	22.64	22.51	15.48	6.3	6.32	6.5	8.73	6.69	6.98
Clade 1	Paradiplozoon	1	Diplozoon	KP340974	Paradiplozoon skrjabini	52	25.36	25.21	19.4	19.4	19.8	22.49	22.49	22.49	22.49	22.49	22.49	22.49	22.49	19.54	19.54	19.67	22.98	22.65	22.82	22.71	22.84	22.84	22.84	22.84	22.84	22.84	22.84	22.84	22.84	22.84	22.84	22.88	22.84	22.8	22.8	22.68	15.61	6.43	6.45	6.63	9.02	6.83	7.12
Clade 1	Paradiplozoon	1	Diplozoon	LC050521	Paradiplozoon skrjabini	53	26.9	26.74	20.58	20.58	20.61	22.09	22.09	22.09	22.09	22.09	22.09	22.09	22.09	20.73	20.73	20.88	22.42	22.09	22.26	22.31	22.44	22.44	22.44	22.44	22.44	22.44	22.44	22.44	22.44	22.44	22.44	22.48	22.44	22.41	22.41	22.28	16.89	6.46	6.33	6.48	9.59	6.37	6.5
Clade 1	Paradiplozoon	1	Diplozoon	LC050522	Paradiplozoon skrjabini	54	26.9	26.74	20.58	20.58	20.61	22.09	22.09	22.09	22.09	22.09	22.09	22.09	22.09	20.73	20.73	20.88	22.42	22.09	22.26	22.31	22.44	22.44	22.44	22.44	22.44	22.44	22.44	22.44	22.44	22.44	22.44	22.48	22.44	22.41	22.41	22.28	16.89	6.46	6.33	6.48	9.59	6.37	6.5
Clade 1	Paradiplozoon	1	Diplozoon	LC050523	Paradiplozoon skrjabini	55	26.9	26.74	20.58	20.58	20.61	22.09	22.09	22.09	22.09	22.09	22.09	22.09	22.09	20.73	20.73	20.88	22.42	22.09	22.26	22.31	22.44	22.44	22.44	22.44	22.44	22.44	22.44	22.44	22.44	22.44	22.44	22.48	22.44	22.41	22.41	22.28	16.89	6.46	6.33	6.48	9.59	6.37	6.5
Clade 1	Paradiplozoon	1	Diplozoon	LC050524	Paradiplozoon skrjabini	56	26.9	26.74	20.58	20.58	20.61	22.09	22.09	22.09	22.09	22.09	22.09	22.09	22.09	20.73	20.73	20.88	22.42	22.09	22.26	22.31	22.44	22.44	22.44	22.44	22.44	22.44	22.44	22.44	22.44	22.44	22.44	22.48	22.44	22.41	22.41	22.28	16.89	6.46	6.33	6.48	9.59	6.37	6.5
Clade 1	Paradiplozoon	1	Diplozoon	LC050525	Paradiplozoon skrjabini	57	26.9	26.74	20.58	20.58	20.61	22.09	22.09	22.09	22.09	22.09	22.09	22.09	22.09	20.73	20.73	20.88	22.42	22.09	22.26	22.31	22.44	22.44	22.44	22.44	22.44	22.44	22.44	22.44	22.44	22.44	22.44	22.48	22.44	22.41	22.41	22.28	16.89	6.46	6.33	6.48	9.59	6.37	6.5
Clade 1	Paradiplozoon	1	Diplozoon	LC050526	Paradiplozoon skrjabini	58	26.86	26.7	20.55	20.55	20.58	22.06	22.06	22.06	22.06	22.06	22.06	22.06	22.06	20.7	20.7	20.85	22.39	22.06	22.22	22.28	22.41	22.41	22.41	22.41	22.41	22.41	22.41	22.41	22.41	22.41	22.41	22.44	22.41	22.37	22.37	22.24	16.86	6.45	6.32	6.47	9.58	6.36	6.49
Clade 1	Paradiplozoon	1	Diplozoon	LC050527	Paradiplozoon skrjabini	59	26.86	26.7	20.55	20.55	20.58	22.06	22.06	22.06	22.06	22.06	22.06	22.06	22.06	20.7	20.7	20.85	22.39	22.06	22.22	22.28	22.41	22.41	22.41	22.41	22.41	22.41	22.41	22.41	22.41	22.41	22.41	22.44	22.41	22.37	22.37	22.24	16.86	6.45	6.32	6.47	9.58	6.36	6.49
Clade 1	Paradiplozoon	1	Diplozoon	LC050528	Paradiplozoon skrjabini	60	27.02	26.86	20.7	20.7	20.73	22.22	22.22	22.22	22.22	22.22	22.22	22.22	22.22	20.85	20.85	21	22.55	22.22	22.39	22.44	22.57	22.57	22.57	22.57	22.57	22.57	22.57	22.57	22.57	22.57	22.57	22.61	22.57	22.53	22.53	22.41	16.86	6.3	6.18	6.32	9.42	6.21	6.34
Clade 1	Paradiplozoon	1	Diplozoon	LC050529	Paradiplozoon skrjabini	61	27.18	27.02	20.55	20.55	20.58	22.06	22.06	22.06	22.06	22.06	22.06	22.06	22.06	20.7	20.7	20.85	22.39	22.06	22.22	22.28	22.41	22.41	22.41	22.41	22.41	22.41	22.41	22.41	22.41	22.41	22.41	22.44	22.41	22.37	22.37	22.24	17.01	6.45	6.32	6.47	9.58	6.36	6.49
Clade 1	Paradiplozoon	1	Diplozoon	AJ300714	Paradiplozoon pavlovskii	62	25.76	25.62	19.59	19.51	19.92	22.8	22.8	22.8	22.8	22.8	22.8	22.8	22.8	19.73	19.73	19.86	22.96	22.96	23.13	23.52	23.65	23.65	23.65	23.65	23.65	23.65	23.65	23.65	23.65	23.65	23.65	23.68	23.65	23.61	23.61	23.48	17.07	7.69	7.71	7.9	16.69	7.29	7.59
Clade 1	Paradiplozoon	1	Diplozoon	AF973617	Paradiplozoon aegyptense	63	29.91	29.77	23.95	23.95	23.84	25.81	25.81	25.81	25.81	25.81	25.81	25.81	25.81	24.09	24.09	24.23	26.3	25.97	26.14	26.23	26.35	26.35	26.35	26.35	26.35	26.35	26.35	26.35	26.35	26.35	26.35	26.39	26.51	26.31	26.31	26.19	21.08	5.63	5.65	5.62	20.7	9.66	9.87
Clade 1	Paradiplozoon	1	Diplozoon	MF460994	Paradiplozoon kashmirense	64	31.64	31.64	23.98	23.98	24.01	25.24	25.24	25.24	25.24	25.24	25.24	25.24	25.24	23.98	23.98	24.12	25.73	25.41	25.57	25.16	25.29	25.29	25.29	25.29	25.29	25.29	25.29	25.29	25.29	25.29	25.29	25.33	25.45	25.57	25.57	25.45	22.88	11.66	11.69	11.69	20.89	7.14	7.15
Clade 1	Paradiplozoon	1	Diplozoon	AF973616	Paradiplozoon kashmirense	65	31.05	31.05	23.7	23.7	23.73	25.24	25.24	25.24	25.24	25.24	25.24	25.24	25.24	23.7	23.7	23.84	25.73	25.41	25.57	25.16	25.29	25.29	25.29	25.29	25.29	25.29	25.29	25.29	25.29	25.29	25.29	25.33	25.45	25.57	25.57	25.45	22.65	11.8	11.84	11.84	21.3	7.44	7.22
Clade 1	Paradiplozoon	1	Diplozoon	AJ300711	Paradiplozoon megan	66	27.05	26.77	19.54	19.54	19.94	22.82	22.82	22.82	22.82	22.82	22.82	22.82	22.82	19.67	19.67	19.81	23.3	22.98	23.14	23.69	23.82	23.82	23.82	23.82	23.82	23.82	23.82	23.82	23.82	23.82	23.82	23.86	23.98	23.62	23.62	23.65	17.25	11.05	11.19	11.26	20	11.4	11.79
Clade 1	Paradiplozoon	1	Diplozoon	HF566124	Paradiplozoon ichthyoxanthon	67	29.92	29.92	21.8	21.8	21.68	23.66	23.66	23.66	23.66	23.66	23.66	23.66	23.66	21.94	21.94	22.09	24.15	23.82	23.99	23.9	24.02	24.02	24.02	24.02	24.02	24.02	24.02	24.02	24.02	24.02	24.02	24.06	23.86	23.82	23.82	23.86	18.84	12.57	12.61	12.46	21.05	12.39	12.5
Clade 1	Paradiplozoon	1	Diplozoon	HG423142	Paradiplozoon vaalense	68	31.05	31.05	25.96	25.96	25.85	27.68	27.68	27.68	27.68	27.68	27.68	27.68	27.68	26.11	26.11	26.27	28.19	27.85	28.02	27.29	27.24	27.24	27.24	27.24	27.24	27.24	27.24	27.24	27.24	27.24	27.24	27.29	27.07	27.03	27.03	27.07	22.47	17.56	17.46	17.56	25.08	16.37	16.62
Clade 2	Paradiplozoon	2	Paradiplozoon	KY124645	Paradiplozoon hemiculteri	69	33.29	33	30.32	30.53	30.9	35.5	35.5	35.5	35.5	35.5	35.5	35.5	35.5	30.46	30.46	30.32	36	36	36.17	35.87	35.98	35.98	35.98	35.98	35.98	35.98	35.98	35.98	35.98	35.98	35.98	35.87	35.81	35.92	35.92	35.81	30.92	29.68	30.23	30.21	36.99	30.73	31.29
Clade 2	Paradiplozoon	2	Paradiplozoon	KY124647	Paradiplozoon hemiculteri	70	33.29	33	30.32	30.53	30.9	35.5	35.5	35.5	35.5	35.5	35.5	35.5	35.5	30.46	30.46	30.32	36	36	36.17	35.87	35.98	35.98	35.98	35.98	35.98	35.98	35.98	35.98	35.98	35.98	35.98	35.87	35.81	35.92	35.92	35.81	30.92	29.68	30.23	30.21	36.99	30.73	31.29
Clade 2	Paradiplozoon	2	Paradiplozoon	KY124646	Paradiplozoon hemiculteri	71	33.33	33.04	30.36	30.58	30.95	35.56	35.56	35.56	35.56	35.56	35.56	35.56	35.56	30.5	30.5	30.36	36.06	36.06	36.23	35.93	36.04	36.04	36.04	36.04	36.04	36.04	36.04	36.04	36.04	36.04	36.04	35.93	35.87	35.98	35.98	35.87	30.83	29.59	30.14	30.11	36.9	30.91	31.47
Clade 2	Paradiplozoon	2	Paradiplozoon	KY124651	Paradiplozoon hemiculteri	72	33.29	33	30.32	30.53	30.9	35.5	35.5	35.5	35.5	35.5	35.5	35.5	35.5	30.46	30.46	30.32	36	36	36.17	35.87	35.98	35.98	35.98	35.98	35.98	35.98	35.98	35.98	35.98	35.98	35.98	35.87	35.81	35.92	35.92	35.81	30.92	29.68	30.23	30.21	36.99	30.73	31.29
Clade 2	Paradiplozoon	2	Paradiplozoon	KY124654	Paradiplozoon hemiculteri	73	33.62	33.33	30.64	30.86	31.23	35.89	35.89	35.89	35.89	35.89	35.89	35.89	35.89	30.78	30.78	30.64	36.39	36.39	36.56	36.27	36.38	36.38	36.38	36.38	36.38	36.38	36.38	36.38	36.38	36.38	36.38	36.27	36.21	36.32	36.32	36.21	31.23	29.72	30.27	30.25	37.05	30.77	31.33
Clade 2	Paradiplozoon	2	Paradiplozoon	KY124648	Paradiplozoon hemiculteri	74	33.43	33.14	30.6	30.81	31.19	35.83	35.83	35.83	35.83	35.83	35.83	35.83	35.83	30.74	30.74	30.6	36.33	36.33	36.5	36.21	36.32	36.32	36.32	36.32	36.32	36.32	36.32	36.32	36.32	36.32	36.32	36.21	36.15	36.26	36.26	36.15	31.06	29.81	30.37	30.34	37.14	31.15	31.71
Clade 2	Paradiplozoon	2	Paradiplozoon	KY124649	Paradiplozoon hemiculteri	75	33.43	33.14	30.04	30.25	30.62	35.17	35.17	35.17	35.17	35.17	35.17	35.17	35.17	30.18	30.18	30.04	35.67	35.67	35.83	35.53	35.64	35.64	35.64	35.64	35.64	35.64	35.64	35.64	35.64	35.64	35.64	35.53	35.47	35.58	35.58	35.47	30.92	29.81	30.37	30.34	36.99	30.73	31.29
Clade 2	Paradiplozoon	2	Paradiplozoon	KY124653	Paradiplozoon hemiculteri	76	34.01	33.72	31.02	31.23	31.62	36.17	36.17	36.17	36.17	36.17	36.17	36.17	36.17	31.15	31.15	31.02	36.67	36.67	36.83	36.55	36.66	36.66	36.66	36.66	36.66	36.66	36.66	36.66	36.66	36.66	36.66	36.55	36.49	36.59	36.59	36.49	31.46	30.21	30.78	30.76	37.14	31.42	32
Clade 2	Paradiplozoon	2	Paradiplozoon	KY124652	Paradiplozoon hemiculteri	77	34.41	34.11	31.22	31.27	31.47	36.17	36.17	36.17	36.17	36.17	36.17	36.17	36.17	31.36	31.36	31.22	36.67	36.67	36.83	36.55	36.66	36.66	36.66	36.66	36.66	36.66	36.66	36.66	36.66	36.66	36.66	36.55	36.49	36.59	36.59	36.49	31.94	30.54	30.78	30.76	37.89	31.28	31.86
Clade 2	Paradiplozoon	2	Paradiplozoon	KY124650	Paradiplozoon hemiculteri	78	34.01	33.72	30.6	30.81	31.19	35.67	35.67	35.67	35.67	35.67	35.67	35.67	35.67	30.74	30.74	30.6	36.17	36.17	36.33	36.04	36.15	36.15	36.15	36.15	36.15	36.15	36.15	36.15	36.15	36.15	36.15	36.04	35.98	36.09	36.09	35.98	31.46	29.95	30.51	30.48	36.99	31.28	31.86
Clade 2	Paradiplozoon	2	Paradiplozoon	DQ098884	Paradiplozoon hemiculteri	79	33.72	33.43	30.32	30.53	30.9	35.5	35.5	35.5	35.5	35.5	35.5	35.5	35.5	30.46	30.46	30.32	36	35.83	36	35.7	35.81	35.81	35.81	35.81	35.81	35.81	35.81	35.81	35.81	35.81	35.81	35.7	35.64	35.75	35.75	35.64	30.92	30.21	30.78	30.76	36.84	31.28	31.86
Clade 2	Paradiplozoon	2	Paradiplozoon	DQ098887	Paradiplozoon hemiculteri	80	33.86	33.57	30.46	30.67	31.04	35.67	35.67	35.67	35.67	35.67	35.67	35.67	35.67	30.6	30.6	30.46	36.17	36	36.17	35.87	35.98	35.98	35.98	35.98	35.98	35.98	35.98	35.98	35.98	35.98	35.98	35.87	35.81	35.92	35.92	35.81	31.06	30.35	30.92	30.9	36.84	31.42	32
Clade 2	Paradiplozoon	2	Paradiplozoon	KY290757	Paradiplozoon hemiculteri	81	34.16	33.87	30.56	30.78	31.16	35.5	35.5	35.5	35.5	35.5	35.5	35.5	35.5	30.7	30.7	30.56	36	35.83	36	35.7	35.81	35.81	35.81	35.81	35.81	35.81	35.81	35.81	35.81	35.81	35.81	35.7	35.64	35.75	35.75	35.64	31.3	30.58	31.16	31.15	36.84	31.68	32.27
Clade 2	Paradiplozoon	2	Paradiplozoon	KY290759	Paradiplozoon hemiculteri	82	34.16	33.87	30.56	30.78	31.16	35.5	35.5	35.5	35.5	35.5	35.5	35.5	35.5	30.7	30.7	30.56	36	35.83	36	35.7	35.81	35.81	35.81	35.81	35.81	35.81	35.81	35.81	35.81	35.81	35.81	35.7	35.64	35.75	35.75	35.64	31.3	30.58	31.16	31.15	36.84	31.68	32.27
Clade 2	Paradiplozoon	2	Paradiplozoon	KY290760	Paradiplozoon hemiculteri	83	34.16	33.87	30.56	30.78	31.16	35.5	35.5	35.5	35.5	35.5	35.5	35.5	35.5	30.7	30.7	30.56	36	35.83	36	35.7	35.81	35.81	35.81	35.81	35.81	35.81	35.81	35.81	35.81	35.81	35.81	35.7	35.64	35.75	35.75	35.64	31.3	30.58	31.16	31.15	36.84	31.68	32.27
Clade 2	Paradiplozoon	2	Paradiplozoon	KY290761	Paradiplozoon hemiculteri	84	34.16	33.87	30.56	30.78	31.16	35.5	35.5	35.5	35.5	35.5	35.5	35.5	35.5	30.7	30.7	30.56	36	35.83	36	35.7	35.81	35.81	35.81	35.81	35.81	35.81	35.81	35.81	35.81	35.81	35.81	35.7	35.64	35.75	35.75	35.64	31.3	30.58	31.16	31.15	36.84	31.68	32.27
Clade 2	Paradiplozoon	2	Paradiplozoon	DQ098888	Paradiplozoon hemiculteri	85	33.86	33.57	30.6	30.81	31.19	35.67	35.67	35.67	35.67	35.67	35.67	35.67	35.67	30.74	30.74	30.6	36.17	36	36.17	35.87	35.98	35.98	35.98	35.98	35.98	35.98	35.98	35.98	35.98	35.98	35.98	35.87	35.81	35.92	35.92	35.81	31.19	30.48	31.05	31.03	37.14	31.56	32.14
Clade 2	Paradiplozoon	2	Paradiplozoon	KY290758	Paradiplozoon hemiculteri	86	34.16	33.87	30.56	30.78	31.16	35.5	35.5	35.5	35.5	35.5	35.5	35.5	35.5	30.7	30.7	30.56	36	35.83	36	35.7	35.81	35.81	35.81	35.81	35.81	35.81	35.81	35.81	35.81	35.81	35.81	35.7	35.64	35.75	35.75	35.64	31.3	30.58	31.16	31.15	36.84	31.68	32.27
Clade 2	Paradiplozoon	2	Paradiplozoon	DQ098892	Paradiplozoon hemiculteri	87	33.86	33.57	30.18	30.39	30.76	35.33	35.33	35.33	35.33	35.33	35.33	35.33	35.33	30.32	30.32	30.18	35.83	35.67	35.83	35.53	35.64	35.64	35.64	35.64	35.64	35.64	35.64	35.64	35.64	35.64	35.64	35.53	35.47	35.58	35.58	35.47	31.06	30.08	30.64	30.62	36.69	31.15	31.71
Clade 2	Paradiplozoon	2	Paradiplozoon	DQ098891	Paradiplozoon diplophyllorchidis	88	33.77	33.48	30.36	30.58	30.95	35.56	35.56	35.56	35.56	35.56	35.56	35.56	35.56	30.5	30.5	30.36	36.06	35.89	36.06	35.76	35.87	35.87	35.87	35.87	35.87	35.87	35.87	35.87	35.87	35.87	35.87	35.76	35.7	35.81	35.81	35.7	30.97	30.25	30.82	30.8	36.9	31.33	31.9
Clade 2	Paradiplozoon	2	Paradiplozoon	DQ098885	Paradiplozoon jiangxiense	89	33.86	33.57	30.46	30.67	31.04	35.67	35.67	35.67	35.67	35.67	35.67	35.67	35.67	30.6	30.6	30.46	36.17	36	36.17	35.87	35.98	35.98	35.98	35.98	35.98	35.98	35.98	35.98	35.98	35.98	35.98	35.87	35.81	35.92	35.92	35.81	31.06	30.35	30.92	30.9	36.99	31.42	32
Clade 2	Paradiplozoon	2	Paradiplozoon	DQ098886	Paradiplozoon parabramisi	90	33.72	33.43	30.32	30.53	30.9	35.5	35.5	35.5	35.5	35.5	35.5	35.5	35.5	30.46	30.46	30.32	36	35.83	36	35.7	35.81	35.81	35.81	35.81	35.81	35.81	35.81	35.81	35.81	35.81	35.81	35.7	35.64	35.75	35.75	35.64	30.92	30.21	30.78	30.76	36.84	31.28	31.86
Clade 2	Paradiplozoon	2	Paradiplozoon	DQ098883	Paradiplozoon parabramisi	91	33.86	33.57	30.32	30.53	30.9	35.5	35.5	35.5	35.5	35.5	35.5	35.5	35.5	30.46	30.46	30.32	36	35.83	36	35.7	35.81	35.81	35.81	35.81	35.81	35.81	35.81	35.81	35.81	35.81	35.81	35.7	35.64	35.75	35.75	35.64	31.06	30.35	30.92	30.9	36.99	31.42	32
Clade 2	Paradiplozoon	2	Paradiplozoon	DQ098889	Paradiplozoon parabramisi	92	33.91	33.62	30.22	30.43	30.8	35.39	35.39	35.39	35.39	35.39	35.39	35.39	35.39	30.36	30.36	30.22	35.89	35.73	35.89	35.59	35.7	35.7	35.7	35.7	35.7	35.7	35.7	35.7	35.7	35.7	35.7	35.59	35.53	35.64	35.64	35.53	31.1	30.39	30.96	30.94	37.05	31.47	32.05
Clade 2	Paradiplozoon	2	Paradiplozoon	DQ098882	Paradiplozoon parapeleci	93	33.86	33.57	30.32	30.53	30.9	35.5	35.5	35.5	35.5	35.5	35.5	35.5	35.5	30.46	30.46	30.32	36	35.83	36	35.7	35.81	35.81	35.81	35.81	35.81	35.81	35.81	35.81	35.81	35.81	35.81	35.7	35.64	35.75	35.75	35.64	31.06	30.35	30.92	30.9	36.99	31.42	32
Clade 2	Paradiplozoon	2	Paradiplozoon	DQ098890	Paradiplozoon opsariichthydis	94	33.72	33.43	30.32	30.53	30.9	35.5	35.5	35.5	35.5	35.5	35.5	35.5	35.5	30.46	30.46	30.32	36	35.83	36	35.7	35.81	35.81	35.81	35.81	35.81	35.81	35.81	35.81	35.81	35.81	35.81	35.7	35.64	35.75	35.75	35.64	30.92	30.21	30.78	30.76	36.84	31.28	31.86
Clade 2	Paradiplozoon	2	Paradiplozoon	MH794184	Paradiplozoon opsariichthydis	95	35.56	35.25	31.85	31.85	31.74	35.5	35.5	35.5	35.5	35.5	35.5	35.5	35.5	31.99	31.99	31.85	36	35.83	36	35.7	35.81	35.81	35.81	35.81	35.81	35.81	35.81	35.81	35.81	35.81	35.81	35.7	35.64	35.75	35.75	35.64	32.43	31.67	31.71	31.62	37.6	32.18	32.17
Clade 2	Paradiplozoon	2	Paradiplozoon	MH794185	Paradiplozoon opsariichthydis	96	35.56	35.25	31.85	31.85	31.74	35.5	35.5	35.5	35.5	35.5	35.5	35.5	35.5	31.99	31.99	31.85	36	35.83	36	35.7	35.81	35.81	35.81	35.81	35.81	35.81	35.81	35.81	35.81	35.81	35.81	35.7	35.64	35.75	35.75	35.64	32.43	31.67	31.71	31.62	37.6	32.18	32.17
Clade 2	Paradiplozoon	2	Paradiplozoon	MH794187	Paradiplozoon opsariichthydis	97	35.56	35.25	31.85	31.85	31.74	35.5	35.5	35.5	35.5	35.5	35.5	35.5	35.5	31.99	31.99	31.85	36	35.83	36	35.7	35.81	35.81	35.81	35.81	35.81	35.81	35.81	35.81	35.81	35.81	35.81	35.7	35.64	35.75	35.75	35.64	32.43	31.67	31.71	31.62	37.6	32.18	32.17
Clade 2	Paradiplozoon	2	Paradiplozoon	MH794188	Paradiplozoon opsariichthydis	98	35.56	35.25	31.85	31.85	31.74	35.5	35.5	35.5	35.5	35.5	35.5	35.5	35.5	31.99	31.99	31.85	36	35.83	36	35.7	35.81	35.81	35.81	35.81	35.81	35.81	35.81	35.81	35.81	35.81	35.81	35.7	35.64	35.75	35.75	35.64	32.43	31.67	31.71	31.62	37.6	32.18	32.17
Clade 2	Paradiplozoon	2	Paradiplozoon	MH794186	Paradiplozoon opsariichthydis	99	36.7	36.38	32.82	32.82	32.72	35.5	35.5	35.5	35.5	35.5	35.5	35.5	35.5	32.98	32.98	32.82	36	35.83	36	35.7	35.81	35.81	35.81	35.81	35.81	35.81	35.81	35.81	35.81	35.81	35.81	35.7	35.64	35.75	35.75	35.64	33.38	32.55	32.65	32.55	37.6	33.14	33.13
Clade 2	Paradiplozoon	2	Paradiplozoon	MN688771	Paradiplozoon barbi	100	34.75	34.46	32.68	32.58	32.62	36.11	36.11	36.11	36.11	36.11	36.11	36.11	36.11	32.82	32.82	32.96	36.61	36.44	36.61	35.81	35.92	35.92	35.92	35.92	35.92	35.92	35.92	35.92	35.92	35.92	35.92	35.81	35.75	36.03	36.03	35.92	32.93	31.53	31.6	31.59	36.99	32.12	32.67
Clade 2	Paradiplozoon	2	Paradiplozoon	KT781100	Paradiplozoon yunnanense	101	38.86	38.46	37.03	37.03	36.92	37.03	37.03	37.03	37.03	37.03	37.03	37.03	37.03	37.03	37.03	37.21	37.57	37.39	37.57	36.91	37.02	37.02	37.02	37.02	37.02	37.02	37.02	37.02	37.02	37.02	37.02	37.02	37.02	37.02	37.02	37.02	36.3	36.35	36.3	36.36	39.72	36.38	36.31
Clade 2	Paradiplozoon	2	Paradiplozoon	MF775370	Paradiplozoon yunnanense	102	32.95	32.66	31.9	31.98	32.38	37.04	37.04	37.04	37.04	37.04	37.04	37.04	37.04	32.04	32.04	32.18	37.54	37.38	37.54	36.76	36.87	36.87	36.87	36.87	36.87	36.87	36.87	36.87	36.87	36.87	36.87	36.76	36.7	36.97	36.97	36.87	31.95	31.11	31.42	31.54	38.23	31.48	31.91
Clade 2	Paradiplozoon	2	Paradiplozoon	MT336740	Paradiplozoon yunnanense	103	33.09	32.8	32.04	32.12	32.52	37.04	37.04	37.04	37.04	37.04	37.04	37.04	37.04	32.18	32.18	32.32	37.54	37.38	37.54	36.76	36.87	36.87	36.87	36.87	36.87	36.87	36.87	36.87	36.87	36.87	36.87	36.76	36.7	36.97	36.97	36.87	32.09	31.24	31.56	31.68	38.38	31.62	32.05
Clade 2	Paradiplozoon	3	Indodiplozoon	LT574865	Paradiplozoon krugerense	104	30.48	30.03	29.81	29.81	29.86	33.06	33.06	33.06	33.06	33.06	33.06	33.06	33.06	29.96	29.96	30.1	33.55	33.22	33.39	32.13	32.24	32.24	32.24	32.24	32.24	32.24	32.24	32.24	32.24	32.24	32.24	32.29	32.4	32.35	32.35	32.24	27.17	27	26.93	26.8	35.18	27.58	27.89
Clade 2	Paradiplozoon	3	Indodiplozoon	HE653910	Paradiplozoon bingolense	105	31.1	30.95	29.23	29.23	29.28	32.41	32.41	32.41	32.41	32.41	32.41	32.41	32.41	29.38	29.38	29.52	32.9	32.57	32.74	31.8	31.91	31.91	31.91	31.91	31.91	31.91	31.91	31.91	31.91	31.91	31.91	31.96	32.07	31.86	31.86	31.91	26.85	25.14	25.07	24.93	32.63	25.28	25.57
Clade 2	Paradiplozoon	3	Indodiplozoon	MN892631	Paradiplozoon sp.	106	31.09	30.66	27.69	27.88	28.47	32.08	32.08	32.08	32.08	32.08	32.08	32.08	32.08	27.83	27.83	27.97	32.57	32.25	32.41	31.47	31.58	31.58	31.58	31.58	31.58	31.58	31.58	31.58	31.58	31.58	31.58	31.63	31.74	31.53	31.53	31.58	26.29	25.07	25.41	25.58	32.99	25.48	26.06
Clade 2	Paradiplozoon	3	Indodiplozoon	MN892632	Paradiplozoon sp.	107	31.09	30.66	27.69	27.88	28.47	32.08	32.08	32.08	32.08	32.08	32.08	32.08	32.08	27.83	27.83	27.97	32.57	32.25	32.41	31.47	31.58	31.58	31.58	31.58	31.58	31.58	31.58	31.58	31.58	31.58	31.58	31.63	31.74	31.53	31.53	31.58	26.29	25.07	25.41	25.58	32.99	25.48	26.06
Clade 2	Paradiplozoon	3	Indodiplozoon	MN892633	Paradiplozoon sp.	108	31.09	30.66	27.69	27.88	28.47	32.08	32.08	32.08	32.08	32.08	32.08	32.08	32.08	27.83	27.83	27.97	32.57	32.25	32.41	31.47	31.58	31.58	31.58	31.58	31.58	31.58	31.58	31.58	31.58	31.58	31.58	31.63	31.74	31.53	31.53	31.58	26.29	25.07	25.41	25.58	32.99	25.48	26.06
Clade 2	Paradiplozoon	3	Indodiplozoon	MN892634	Paradiplozoon sp.	109	31.09	30.66	27.69	27.88	28.47	32.08	32.08	32.08	32.08	32.08	32.08	32.08	32.08	27.83	27.83	27.97	32.57	32.25	32.41	31.47	31.58	31.58	31.58	31.58	31.58	31.58	31.58	31.58	31.58	31.58	31.58	31.63	31.74	31.53	31.53	31.58	26.29	25.07	25.41	25.58	32.99	25.48	26.06
Clade 2	Paradiplozoon	3	Indodiplozoon	MN892635	Paradiplozoon sp.	110	31.09	30.66	27.69	27.88	28.47	32.08	32.08	32.08	32.08	32.08	32.08	32.08	32.08	27.83	27.83	27.97	32.57	32.25	32.41	31.47	31.58	31.58	31.58	31.58	31.58	31.58	31.58	31.58	31.58	31.58	31.58	31.63	31.74	31.53	31.53	31.58	26.29	25.07	25.41	25.58	32.99	25.48	26.06
Clade 2	Paradiplozoon	3	Indodiplozoon	MN892636	Paradiplozoon sp.	111	31.09	30.66	27.69	27.88	28.47	32.08	32.08	32.08	32.08	32.08	32.08	32.08	32.08	27.83	27.83	27.97	32.57	32.25	32.41	31.47	31.58	31.58	31.58	31.58	31.58	31.58	31.58	31.58	31.58	31.58	31.58	31.63	31.74	31.53	31.53	31.58	26.29	25.07	25.41	25.58	32.99	25.48	26.06
Clade 2	Paradiplozoon	3	Indodiplozoon	MN892638	Paradiplozoon sp.	112	31.09	30.66	27.69	27.88	28.47	32.08	32.08	32.08	32.08	32.08	32.08	32.08	32.08	27.83	27.83	27.97	32.57	32.25	32.41	31.47	31.58	31.58	31.58	31.58	31.58	31.58	31.58	31.58	31.58	31.58	31.58	31.63	31.74	31.53	31.53	31.58	26.29	25.07	25.41	25.58	32.99	25.48	26.06
Clade 2	Paradiplozoon	3	Indodiplozoon	MN892639	Paradiplozoon sp.	113	31.09	30.66	27.69	27.88	28.47	32.08	32.08	32.08	32.08	32.08	32.08	32.08	32.08	27.83	27.83	27.97	32.57	32.25	32.41	31.47	31.58	31.58	31.58	31.58	31.58	31.58	31.58	31.58	31.58	31.58	31.58	31.63	31.74	31.53	31.53	31.58	26.29	25.07	25.41	25.58	32.99	25.48	26.06
Clade 2	Paradiplozoon	3	Indodiplozoon	MN892630	Paradiplozoon sp.	114	31.09	30.66	27.69	27.88	28.47	32.08	32.08	32.08	32.08	32.08	32.08	32.08	32.08	27.83	27.83	27.97	32.57	32.25	32.41	31.47	31.58	31.58	31.58	31.58	31.58	31.58	31.58	31.58	31.58	31.58	31.58	31.63	31.74	31.53	31.53	31.58	26.29	25.07	25.41	25.58	32.99	25.48	26.06
Clade 2	Paradiplozoon	3	Indodiplozoon	MN892637	Paradiplozoon sp.	115	31.13	30.7	27.73	27.92	28.51	32.08	32.08	32.08	32.08	32.08	32.08	32.08	32.08	27.87	27.87	28.01	32.57	32.25	32.41	31.47	31.58	31.58	31.58	31.58	31.58	31.58	31.58	31.58	31.58	31.58	31.58	31.63	31.74	31.53	31.53	31.58	26.32	25.1	25.44	25.61	33.04	25.52	26.09
Clade 2	Afrodiplozoon	-	Afrodiplozoon	LT719088	Afrodiplozoon polycotyleus	116	32.83	32.83	30.39	30.39	30.44	31.67	31.67	31.67	31.67	31.67	31.67	31.67	31.67	30.55	30.55	30.71	32.17	31.84	32.01	30.7	30.82	30.82	30.82	30.82	30.82	30.82	30.82	30.82	30.82	30.82	30.82	30.87	30.99	31.1	31.1	30.99	29.29	26.78	26.75	26.6	32.38	26.84	26.76
[truncated: 73 more columns]
